# Supplementary material for: Morpho-Physiological and Genomic Evaluation of Juglans Species Reveals Regional Maladaptation to Cold Stress
Source: Front Plant Sci. 2020 Mar 10;11:229. doi: 10.3389/fpls.2020.00229 (PMC7077431; doi:10.3389/fpls.2020.00229)
Supplement: Supplementary file 2 [file Table_1.XLSX]

## Sheet: Sheet2
Supplementary Table 1; Statistical data of population indices for cold hardy genes among the nine identified Juglans pools.
JW: Japanese walnut; BW: Black walnut; BN: Butternut; HY: Hybrid; AW: Arizona walnut; MW: Manchurian walnut; PWA: Persian walnut Asia; PWU: Persian walnut USA; TajD: Tajima’s D; het: heterozygosity; nsnps: number of SNPs; pi: nucleotide diversity; FST: Total genetic variance in population.
Chrs	genes	FUNCTION	TajD:JW	TajD:BW	TajD:BN	TajD:HY	TajD:AW	TajD:MW	TajD:PWA	TajD:PWU	het:JW	het:BW	het:BN	het:HY	het:AW	het:MW	het:PWA	het:PWU	nsnps:JW	nsnps:BW	nsnps:BN	nsnps:HY	nsnps:AW	nsnps:MW	nsnps:PWA	nsnps:PWU	FST	pi:JW	pi:BW	pi:BN	pi:HY	pi:AW	pi:MW	pi:PWA	pi:PWU
Chr01	g129	DRE1B_ARATH	-0.0550638	-0.167766	-0.218449	1.07972	0.623178	1.03948	-0.72206	nan	0.0141234	0.0141919	0.00556584	0.0380704	0.00459559	0.0158972	0.00883153	0.000657426	573.5	569	584.6	420.75	561	611	407.5	580.4	0.807464	0.00247749	0.00245241	0.00256587	0.00790675	0.0027	0.0130818	0.00176496	0.00853477
Chr01	g251	DREB3_ARATH	0.470178	0.212619	-0.483975	0.009201	0.37186	0.592839	1.08577	-1.11173	0.0558834	0.0369088	0.0210229	na	0.0176991	0.0338199	0.014245	0.0017094	111.25	113.667	111.8	na	113	112.2	78	110	0.640515	0.00484144	0.0076509	0.00904411	0.00286559	0.00550459	0.00332533	0.00324424	0.0051062
Chr01	g303	DREB3_ARATH	-0.103075	-0.137621	0.658836	0.966886	1.63299	0.838697	1.22349	-0.145967	0.0121623	0.00680894	0.00660862	0.0243258	0.00409836	0.0112387	0.00533333	0.0064	123.25	122.167	121.6	102.25	118	124.4	83.1667	123.2	0.77059	0.00128571	0.0033603	0.00110714	0.00312049	0.000166806	0.00501021	0.000545127	0.00762428
Chr01	g304	DREB3_ARATH	-0.658688	nan	-0.162313	0.862667	0.650102	-0.572544	0.328029	0.297769	0.00490196	0	0.0116549	0.0289459	0.0105263	0.011708	0.00154321	0.00740741	95.5	102.833	98	90	100	101.6	72	99.8	0.464316	0.000786445	0.000923282	0.000857541	0.0083811	0.003	0.00230318	0.000778814	0.0138914
Chr01	g308	ERF12_ARATH	0.919369	1.0588	nan	0.799184	nan	0.721672	0.238415	-1.35383	0.11051	0.0128905	0.0120342	0.038386	0	0.150578	0.0341047	0.0322994	399.75	174.667	257.2	327	106.5	422.8	255.667	459.4	0.583528	0.0127603	0.000823019	0.0132521	0.00598302	na	0.000745079	0.00083298	0.000591129
Chr01	g350	ZAT10_ARATH	0.390366	-0.132062	0.460731	1.86606	nan	-0.178397	1.67576	-0.213736	0.0218571	0.0329697	0.0153192	0.0140679	0.0211813	0.0371215	0.0154374	0.0187225	177.5	190.667	182.6	116.75	159	183.2	128.667	183.8	0.690026	0.00385862	0.00480105	0.00443501	0.00232489	0.00316931	0.00930793	0.00297219	0.0113411
Chr01	g371	ERF80_ARATH	0.603349	0.298322	0.395647	0.97628	nan	0.771556	-0.509991	nan	0.0249941	0.0139618	0.0162106	0.0144094	0.00274725	0.00595218	0.00960112	0.000956938	192	177.333	195	150.75	178	201.2	136.833	190.4	0.71582	0.00526789	0.00330658	0.00198641	0.0049061	0.000583333	0.00925205	0.0052405	0.00402856
Chr03	g12997	DRE1B_ARATH	nan	-1.15977	nan	1.17284	nan	-1.19938	nan	nan	0	0.00579524	0.00280705	0.031328	0	0.00719424	0	0	137.75	143.833	135.6	108.75	140.5	143.4	96.5	135.2	0.812305	0.00562019	0.00162774	0.0029478	0.00438863	0.00533333	0.00349026	0.00253259	0.00836185
Chr03	g13333	DRE2D_ARATH	-0.008514	-0.278431	0.7556	0.683113	NA	0.984796	-0.999925	-0.896387	0.0252281	0.0147845	0.0178356	0.0198595	0	0.0447117	0.00261084	0.00510204	188	192.333	176	151.25	184.5	192.8	128.5	185	0.682371	0.00236086	0.00319024	0.00392857	0.00365197	na	0.0122315	0.00390282	0.00794297
Chr04	g18519	EF103_ARATH	-0.0729254	nan	-0.54938	1.09407	nan	-0.399963	-0.16435	nan	0.0270569	0.016077	0.010156	0.0336677	0.0148633	0.0290801	0.013962	0.01237	531.25	461.833	484.8	455.75	432	542.6	388.833	536.8	0.776398	0.00584026	0.00601628	0.00616281	0.0120347	0.00333702	0.00518949	0.00427614	0.00796703
Chr05	g24025	DREB3_ARATH	nan	nan	nan	1.41339	nan	0.0877013	nan	nan	0.00895205	0.00781375	0.00243976	0.00897953	0.024324	0.0201939	0.00402867	0.0046999	228.75	230.833	225.2	185	223	243.6	166.167	224.8	0.766525	0.00218009	0.00207021	0.00324721	0.00370324	0.00401212	0.01115	0.0018089	0.00979695
Chr05	g24084	ZAT10_ARATH	nan	nan	nan	1.30201	nan	nan	nan	nan	0.00453688	0.00194932	0.00504117	0.0128314	0.0134228	0.00232684	0.0199477	0	155.25	169.5	149.6	138.25	161.5	166.2	120.167	172	0.75069	0.00116248	0.00181879	0.00112593	0.00482943	0.00272222	0.00267805	0.00387572	0.00471641
Chr05	g24112	ERF80_ARATH	-0.680744	-0.179948	-1.04557	1.65237	0.391654	-1.31141	0.486254	0.852356	0.00458716	0.00902701	0.0100804	0.0205881	0.0288882	0.0100687	0.00598181	0.000970874	209.25	201.667	213.2	160.25	193	222.4	146.167	204.4	0.730344	0.00549608	0.00456772	0.00354852	0.00425169	0.00373936	0.00854709	0.00357962	0.00992384
Chr06	g27449	ERF80_ARATH	0.541583	-0.931981	nan	nan	-0.161946	nan	0.233013	nan	0.00890086	0.00885717	0.00103896	0.0322052	0.0491607	0.00659755	0.00332442	0	382.75	411	373.6	303.25	397.5	397.2	277.5	375.4	0.800201	0.00213487	0.00233035	0.0023823	0.00870359	0.00657886	0.00757589	0.00381817	0.0144424
Chr07	g33652	ERF80_ARATH	0.33842	-0.624769	-0.544516	1.70434	0.37186	0.729962	-1.09854	nan	0.006	0.0125213	0.0258194	0.00832727	0.015625	0.0186589	0.00108932	0	117	94.3333	106.4	90.75	117.5	117	98	141.8	0.839687	0.00330939	0.00119906	0.00404445	0.00251459	0.00133549	6.06612e-05	0.00159497	0.00214854
Chr08	g41530	DREB3_ARATH	-1.05482	-0.616518	-0.412102	1.28459	0.030734	-1.31009	0.880975	-0.799872	0.00409836	0.00135501	0.00522546	0.0308003	0.0168067	0.00325203	0.00134409	0.0016129	121.75	119.667	116	94.75	121	121.8	81.5	123.4	0.767049	0.000464285	0.00158867	0.000625	0.00354706	0.00333334	0.00346395	0.00379253	0.00621994
Chr08	g41803	DREB3_ARATH	1.32481	0.361171	nan	1.33536	nan	0.113471	nan	nan	0.0444419	0.0148219	0.00491173	0.0113636	0	0.0125621	0	0.00281158	125.5	143	103.6	65.75	122	134.2	110.333	145.2	0.85598	0.00403987	0.00392694	0.00343648	0.00123479	0.000444491	0.000670299	0.0030142	0.00110107
Chr08	g41807	ICE1_ARATH	0.137849	-0.73854	0.49949	1.74218	1.11228	0.704099	-0.186877	-0.708588	0.0356195	0.0435237	0.00948048	0.0618531	0.00301205	0.00568256	0.000896057	0.00426101	173	165.667	159.8	118.5	147	172	116.833	149.6	0.856028	0.00811745	0.00923728	0.00378361	0.00993852	0.00141667	0.000730571	0.00688123	0.000789464
Chr09	g46244	DREB3_ARATH	-0.530913	-0.401441	nan	0.832328	nan	0.0511376	-0.547486	-0.363398	0.0105211	0.0179835	0.00990923	0.0469321	0.00874662	0.0170756	0.0114018	0.00949573	936	974.5	931.2	777.5	932	956.6	707.5	993.8	0.736007	0.00252189	0.00501863	0.00612414	0.0104631	0.00488889	0.0114255	0.00347425	0.0141268
Chr10	g49957	DREB3_ARATH	0.354419	0.030375	0.70877	0.902192	0.123159	0.463013	-0.03731	-0.08423	0.0213691	0.00655175	0.0079619	0.0131292	0.016129	0.0595419	0.00519872	0.0156258	117	125	114.6	94.5	121.5	123.6	84.5	110	0.786891	0.00352189	0.000735517	0.00955082	0.00433872	0.003	0.000518543	0.00175891	0.00433416
Chr10	g49981	DREB3_ARATH	-0.057218	nan	1.43521	nan	nan	nan	0.491582	-0.027945	0.00688777	0.00321891	0.0163806	0.00905125	0.0100671	0.00789496	0.0136942	0.0102453	145.5	155.667	147.6	107.25	150	152	103.5	151.2	0.60199	0.00272643	0.00279189	0.00198018	0.0019597	0.000833403	0.00521794	0.00198496	0.00420291
Chr10	g49983	DREB3_ARATH	0.417526	nan	nan	1.33972	nan	-0.382221	0.425096	0.540587	0.0163315	0.0131704	0.00950663	0.0246805	0.00972724	0.0225018	0.00659146	0.0182131	448	431.5	384.2	303.25	385	446.8	337.5	469.8	0.700398	0.00303483	0.00383277	0.00286887	0.00642897	0.00190536	0.00292671	0.00285657	0.00722342
Chr10	g49988	ZAT10_ARATH	-0.812455	-0.71485	0.649887	1.20958	0.467049	-1.05482	-1.14053	nan	0.00649351	0.0215859	0.0114595	0.016129	0.0380435	0.00229885	0.00157233	0	79.25	91	76	54.25	84	81.6	69.8333	99.4	0.85447	0.000928571	0.00239969	0.00025	0.00240791	0.00485356	0.00176856	0.0065755	0.00486434
Chr10	g50022	ERF80_ARATH	0.68155	0.587766	-0.336784	1.56011	0.376424	0.899289	-0.548609	0.0212525	0.0219884	0.0167465	0.00959862	0.0115741	0.0255102	0.00454769	0.0334122	0.030303	124	93	112.4	78.25	90	131.4	90.5	129	0.793301	0.00293963	0.0014403	0.00389751	0.00213525	0.00100188	0.00299112	0.000915317	0.00180979
Chr10	g50035	EF2_ARATH	0.995327	1.95312	0.214063	1.1392	nan	0.27048	1.00515	0.13869	0.0389633	0.0575684	0.0107722	0.0175473	0	0.0158686	0.0106475	0.0175732	186.5	188.5	191	158.75	166.5	196.2	145.667	208.6	0.705295	0.00812897	0.00830976	0.00815065	0.00573797	0.00217391	0.0108072	0.00510114	0.00495265
Chr10	g50306	ICE1_ARATH	nan	nan	nan	nan	nan	0.613816	nan	nan	0.110115	0.0676386	0.0794382	0.0599095	0.0918269	0.126742	0.0255864	0.017628	423	442.667	388.2	315.5	432	416.6	344.833	507.8	0.592999	0.0125874	0.00681195	0.0114199	0.00649395	0.0137555	0.00401744	0.00712249	0.00226015
Chr11	g56121	ERF80_ARATH	0.253032	-1.11347	0.868201	1.59316	0.453844	0.610224	-0.15458	nan	0.00884218	0.0178343	0.00295699	0.0277929	0.0245399	0.0202915	0.00102249	0.00228579	140.5	152.667	134.6	99	143.5	150.2	109.833	149.4	0.8464	0.00218123	0.00561862	0.00389419	0.00400785	0.00352737	0.00213443	0.00479229	0.0012172
Chr13	g66409	ZAT10_ARATH	-1.43261	-0.382525	nan	0.21052	nan	0.197229	-1.58185	nan	0.010101	0.00658912	0.00877579	0.0270836	0.00224215	0.000881057	0.000724638	0.00347826	224.5	227	206	179.5	225.5	226	152.5	215.6	0.805675	0.00196491	0.00140119	0.00196429	0.0069864	0.00216667	0.012548	0.00182784	0.0110534
Chr13	g66538	EF103_ARATH	nan	nan	nan	1.16117	nan	nan	0.335267	0.452381	0.00849975	0.0252971	0.00696933	0.033983	0.0113636	0.00700394	0.004544	0.00326087	171.75	177.667	170.4	133.75	168.5	172.6	119.5	177.4	0.815903	0.00268365	0.00197177	0.00139395	0.00361015	0.002	0.00728152	0.000286365	0.0095469
Chr14	g72786	EF103_ARATH	nan	1.31643	0.014992	1.52392	1.33078	0.241785	nan	nan	0.0042735	0.122901	0.00168779	0.00538093	0.101002	0.00673687	0.000757576	0.000833333	234.75	235.833	229.6	185	229.5	237	155.667	222.8	0.504761	0.00196429	0.0198387	0.00105357	0.00254497	0.0138979	0.0106037	0.0177707	0.0108402
Chr14	g72790	DREB3_ARATH	nan	nan	nan	1.1819	nan	0.290141	nan	nan	0.0524112	0.029502	0.0480881	0.0729716	0.00758272	0.0610112	0.00560488	0.00705402	341.5	147	323.8	294.5	132	358	261.333	357.4	0.806422	0.00802311	0.00138231	0.00745918	0.0120391	0.0015	0.00150385	0.00119968	0.00189398
Chr14	g72833	ZAT10_ARATH	0.842971	0.09129	nan	nan	nan	-0.057218	nan	nan	0.00589038	0.0428889	0.017717	0.0314446	0.00387597	0.00155039	0.00258398	0	127.5	127.167	122.8	97	124.5	128.4	84.3333	107.8	0.765714	0.00446428	0.00532523	0.00308929	0.00772201	0.00317726	0.0046676	0.0030826	0.00491501
Chr14	g72872	ZAT4_ARATH	0.0389277	0.25097	-0.617189	0.64687	nan	0.685069	-0.492806	-0.638372	0.0100935	0.012288	0.00669934	0.019759	0	0.00879139	0.00919986	0.00955393	271.5	270.167	266.2	229.75	266	273	180.667	254.4	0.726668	0.00184651	0.00312199	0.00148914	0.00423076	0.00100035	0.00797272	0.00113106	0.0130557
